# Supplementary material for: Co-Culture of Monascus purpureus and Aspergillus niger Isolated from Wuyi Hongqu to Enhance Monascus Pigments Production While Inhibiting Citrinin Production
Source: J Fungi (Basel). 2025 Nov 24;11(12):829. doi: 10.3390/jof11120829 (PMC12733441; doi:10.3390/jof11120829)
Supplement: Supplementary file 1 [file jof-11-00829-s001.zip]

Archive with 1 entries (1 files):
- jof-3961051-supplementary.pdf
